# Supplementary material for: Failure to mate enhances investment in behaviors that may promote mating reward and impairs the ability to cope with stressors via a subpopulation of Neuropeptide F receptor neurons
Source: PLoS Genet. 2024 Jan 18;20(1):e1011054. doi: 10.1371/journal.pgen.1011054 (PMC10795991; doi:10.1371/journal.pgen.1011054)
Supplement: S1 Table — (XLSX) [file pgen.1011054.s009.xlsx]

## Sheet: Sheet1
Compound	Condition	AVG	SD	SEM	Counts
5-Aminolevulinic acid	Single	171615	83461.4	20242.4	17
5-Aminolevulinic acid	Mated	156407	31524.2	7881.06	16
5-Aminolevulinic acid	Rejected	255593	75995.9	18431.7	17
acetyl-glutamine	Single	393099	78232.8	18974.3	17
acetyl-glutamine	Mated	402976	185130	46282.6	16
acetyl-glutamine	Rejected	492805	112566	27301.3	17
Glycine	Single	1.93676e+06	258346	62658	17
Glycine	Mated	1.92733e+06	237566	59391.4	16
Glycine	Rejected	2.55205e+06	779464	189048	17
Tryptophan	Single	7.21761e+06	781059	189435	17
Tryptophan	Mated	6.89859e+06	994834	248708	16
Tryptophan	Rejected	8.02666e+06	917735	222583	17
Stearic acid	Single	9.78603e+06	3.15709e+06	765706	17
Stearic acid	Mated	9.84529e+06	1.81224e+06	453060	16
Stearic acid	Rejected	1.21142e+07	2.61362e+06	633897	17
Glycerol 3-phosphate	Single	378189	188267	45661.4	17
Glycerol 3-phosphate	Mated	791752	301648	75412	16
Glycerol 3-phosphate	Rejected	527269	368436	89358.9	17
Malate	Single	2.09552e+07	4.84369e+06	1.17477e+06	17
Malate	Mated	2.82107e+07	5.77998e+06	1.44499e+06	16
Malate	Rejected	2.13079e+07	6.11901e+06	1.48408e+06	17
Succinic Acid	Single	2.79439e+06	411361	99769.8	17
Succinic Acid	Mated	3.43987e+06	667414	166854	16
Succinic Acid	Rejected	2.91211e+06	627764	152255	17
2-hydroxy glutarate	Single	619063	70869.1	17188.3	17
2-hydroxy glutarate	Mated	739249	120428	30107	16
2-hydroxy glutarate	Rejected	760654	221167	53641	17
Lysine	Single	2.72495e+06	429877	104261	17
Lysine	Mated	3.192e+06	647043	161761	16
Lysine	Rejected	3.40364e+06	623720	151274	17
Trehalose	Single	1.96548e+07	2.95687e+06	717145	17
Trehalose	Mated	2.35139e+07	3.40412e+06	851030	16
Trehalose	Rejected	2.23252e+07	4.434e+06	1.0754e+06	17
Glutamine	Single	1.52429e+08	1.81466e+07	4.40119e+06	17
Glutamine	Mated	1.37508e+08	1.83113e+07	4.57782e+06	16
Glutamine	Rejected	1.60184e+08	2.2875e+07	5.548e+06	17
hypoxanthine	Single	7.82098e+06	1.68585e+06	408879	17
hypoxanthine	Mated	6.76423e+06	1.43185e+06	357962	16
hypoxanthine	Rejected	8.30543e+06	1.48376e+06	359865	17
Adenine	Single	1.37437e+06	368776	89441.4	17
Adenine	Mated	1.72744e+06	745934	186484	16
Adenine	Rejected	1.82027e+06	327588	79451.8	17
Decanoic acid	Single	639752	137715	33400.8	17
Decanoic acid	Mated	690560	164017	41004.2	16
Decanoic acid	Rejected	740746	112055	27177.4	17
Dodecanoic acid/Lauric acid	Single	2.21503e+06	502465	121866	17
Dodecanoic acid/Lauric acid	Mated	2.35524e+06	448867	112217	16
Dodecanoic acid/Lauric acid	Rejected	2.66264e+06	553519	134248	17
IsoLeucine	Single	1.07988e+07	3.82029e+06	926557	17
IsoLeucine	Mated	1.14485e+07	3.7842e+06	946051	16
IsoLeucine	Rejected	1.40137e+07	3.86083e+06	936389	17
Leucine	Single	8.92414e+06	3.52922e+06	855962	17
Leucine	Mated	1.00231e+07	3.8798e+06	969951	16
Leucine	Rejected	1.18614e+07	3.86101e+06	936432	17
Pantothenate	Single	1.86791e+06	143082	34702.4	17
Pantothenate	Mated	1.97823e+06	261031	65257.8	16
Pantothenate	Rejected	2.03229e+06	183512	44508.3	17
Pyridoxal	Single	30313.8	15426.8	3741.56	17
Pyridoxal	Mated	36156.2	11465.1	2866.27	16
Pyridoxal	Rejected	50946.9	26696.7	6674.18	16
GSH	Single	1.106e+06	523202	126895	17
GSH	Mated	766012	384107	96026.6	16
GSH	Rejected	643264	392821	95273	17
Palmitoleic acid	Single	4.98186e+06	1.31394e+06	318676	17
Palmitoleic acid	Mated	4.37614e+06	1.60556e+06	401390	16
Palmitoleic acid	Rejected	4.08065e+06	1.07297e+06	260234	17
beta Alanine	Single	2.27077e+07	4.59738e+06	1.11503e+06	17
beta Alanine	Mated	2.68253e+07	4.98973e+06	1.24743e+06	16
beta Alanine	Rejected	2.45634e+07	4.63872e+06	1.12506e+06	17
Propionyl-carnitine	Single	3.01388e+06	1.26268e+06	306245	17
Propionyl-carnitine	Mated	5.31055e+06	2.32655e+06	581637	16
Propionyl-carnitine	Rejected	4.49308e+06	2.46213e+06	597155	17
Serine	Single	7.19499e+06	636167	154293	17
Serine	Mated	8.13386e+06	1.14473e+06	286182	16
Serine	Rejected	7.86358e+06	1.08879e+06	264071	17
Myristic acid	Single	4.32498e+06	1.06728e+06	258853	17
Myristic acid	Mated	3.65669e+06	663960	165990	16
Myristic acid	Rejected	3.81132e+06	724665	175757	17
Citrulline	Single	1.44574e+06	276993	67180.7	17
Citrulline	Mated	1.65703e+06	270948	67737.1	16
Citrulline	Rejected	2.1328e+06	469735	113927	17
2-Hydroxyisocapric Acid	Single	100434	20359	4937.78	17
2-Hydroxyisocapric Acid	Mated	101335	17844.6	4461.16	16
2-Hydroxyisocapric Acid	Rejected	104719	21562.3	5229.62	17
3-hydroxykynurenine	Single	5.74642e+07	8.44375e+06	2.04791e+06	17
3-hydroxykynurenine	Mated	5.82786e+07	9.15627e+06	2.28907e+06	16
3-hydroxykynurenine	Rejected	5.61261e+07	8.53256e+06	2.06945e+06	17
5-Oxoproline (pyroglutamic acid)	Single	2.10935e+06	401188	97302.3	17
5-Oxoproline (pyroglutamic acid)	Mated	2.3311e+06	939652	234913	16
5-Oxoproline (pyroglutamic acid)	Rejected	3.05352e+06	2.67984e+06	649956	17
acetyl-aspartate (N)	Single	4.45907e+07	4.7852e+06	1.16058e+06	17
acetyl-aspartate (N)	Mated	4.75239e+07	4.89247e+06	1.22312e+06	16
acetyl-aspartate (N)	Rejected	4.72464e+07	4.18055e+06	1.01393e+06	17
acetyl-carnitine	Single	1.08938e+07	2.27393e+06	551509	17
acetyl-carnitine	Mated	1.10619e+07	2.61716e+06	654291	16
acetyl-carnitine	Rejected	1.12237e+07	3.06305e+06	742898	17
acetyl-choline	Single	447974	423867	102803	17
acetyl-choline	Mated	222006	244188	61047	16
acetyl-choline	Rejected	258815	182319	44218.9	17
Adenosine	Single	3.53821e+06	616101	149426	17
Adenosine	Mated	4.15958e+06	925082	231271	16
Adenosine	Rejected	3.93645e+06	658541	159720	17
alpha ketoglutarate	Single	1.25133e+06	446308	108246	17
alpha ketoglutarate	Mated	1.38836e+06	428664	107166	16
alpha ketoglutarate	Rejected	1.47784e+06	768120	186297	17
Alanine	Single	3.91487e+07	6.03511e+06	1.46373e+06	17
Alanine	Mated	4.0319e+07	6.43622e+06	1.60906e+06	16
Alanine	Rejected	4.09688e+07	5.67443e+06	1.37625e+06	17
Aminocarboxymuconic semialdehyde	Single	42999	30148.6	7784.32	15
Aminocarboxymuconic semialdehyde	Mated	43807.3	41511.7	11513.3	13
Aminocarboxymuconic semialdehyde	Rejected	44652.6	19748.4	5277.99	14
AMP	Single	1.84176e+06	298011	72278.4	17
AMP	Mated	1.69388e+06	315685	78921.4	16
AMP	Rejected	1.54467e+06	459345	111408	17
Anthranilic acid	Single	347722	313744	76094.2	17
Anthranilic acid	Mated	350186	91869.9	22967.5	16
Anthranilic acid	Rejected	377085	187775	45542.2	17
Arginine	Single	7.10326e+07	7.00764e+06	1.6996e+06	17
Arginine	Mated	7.12069e+07	8.9127e+06	2.22817e+06	16
Arginine	Rejected	7.52102e+07	8.23159e+06	1.99645e+06	17
Argininosuccinate	Single	15843.9	11345.9	2836.47	16
Argininosuccinate	Mated	32571.9	23437.8	5859.45	16
Argininosuccinate	Rejected	48435.4	48235	12058.8	16
Asparagine	Single	6.00778e+06	714394	173266	17
Asparagine	Mated	6.27183e+06	775465	193866	16
Asparagine	Rejected	6.28773e+06	808871	196180	17
Aspartate	Single	1.79794e+07	2.59154e+06	628541	17
Aspartate	Mated	1.83526e+07	2.41175e+06	602937	16
Aspartate	Rejected	1.86057e+07	3.321e+06	805460	17
Beta-hydroxyvaleric Acid	Single	284904	52783.3	12801.8	17
Beta-hydroxyvaleric Acid	Mated	272885	47215.8	11803.9	16
Beta-hydroxyvaleric Acid	Rejected	283856	45283.6	10982.9	17
betaine	Single	1.80992e+07	5.1328e+06	1.24489e+06	17
betaine	Mated	2.30207e+07	1.00867e+07	2.52168e+06	16
betaine	Rejected	2.19449e+07	9.91935e+06	2.4058e+06	17
Butyric acid	Single	263016	40762.6	9886.39	17
Butyric acid	Mated	252649	37170.1	9292.53	16
Butyric acid	Rejected	253922	42077.5	10205.3	17
carnitine	Single	1.02843e+08	1.86221e+07	4.51652e+06	17
carnitine	Mated	1.13243e+08	2.52959e+07	6.32397e+06	16
carnitine	Rejected	1.04709e+08	2.30675e+07	5.59469e+06	17
Choline	Single	4.74238e+07	5.79702e+06	1.40598e+06	17
Choline	Mated	5.03747e+07	5.96718e+06	1.4918e+06	16
Choline	Rejected	5.10936e+07	5.0035e+06	1.21353e+06	17
Citrulline	Single	1.44574e+06	276993	67180.7	17
Citrulline	Mated	1.65703e+06	270948	67737.1	16
Citrulline	Rejected	2.1328e+06	469735	113927	17
Cytidine	Single	4.49652e+06	688585	167006	17
Cytidine	Mated	4.6277e+06	724046	181011	16
Cytidine	Rejected	4.16322e+06	752631	182540	17
Ethanolamine phosphate	Single	3.94649e+06	2.00813e+06	487044	17
Ethanolamine phosphate	Mated	3.28667e+06	1.2725e+06	318124	16
Ethanolamine phosphate	Rejected	3.87694e+06	1.86193e+06	451586	17
glucose-6-phosphate	Single	370745	169954	41219.9	17
glucose-6-phosphate	Mated	469857	198347	49586.8	16
glucose-6-phosphate	Rejected	359338	176249	42746.7	17
GABA	Single	5.24763e+07	7.42481e+06	1.80078e+06	17
GABA	Mated	5.6764e+07	6.91793e+06	1.72948e+06	16
GABA	Rejected	5.58603e+07	7.6304e+06	1.85064e+06	17
Glucose	Single	8.86242e+06	1.70229e+06	412866	17
Glucose	Mated	1.04435e+07	2.79114e+06	697784	16
Glucose	Rejected	8.93168e+06	1.72745e+06	418968	17
Glucose Cl adduct	Single	189099	61200.3	14843.3	17
Glucose Cl adduct	Mated	255356	113767	28441.8	16
Glucose Cl adduct	Rejected	209269	76992.5	18673.4	17
Glutamate	Single	6.02619e+07	6.68824e+06	1.62214e+06	17
Glutamate	Mated	5.97235e+07	5.58048e+06	1.39512e+06	16
Glutamate	Rejected	6.02159e+07	5.94592e+06	1.4421e+06	17
Glycerol	Single	651215	174563	42337.7	17
Glycerol	Mated	668218	285007	71251.6	16
Glycerol	Rejected	686891	199688	48431.4	17
GSSG	Single	215672	107041	25961.3	17
GSSG	Mated	162810	68070.7	17017.7	16
GSSG	Rejected	201620	73813.2	17902.3	17
Guanine	Single	6.70503e+06	1.22494e+06	297092	17
Guanine	Mated	6.95918e+06	1.20591e+06	301478	16
Guanine	Rejected	7.20215e+06	1.00056e+06	242672	17
Guanosine	Single	4.46177e+07	8.23294e+06	1.99678e+06	17
Guanosine	Mated	4.6323e+07	8.17451e+06	2.04363e+06	16
Guanosine	Rejected	4.77888e+07	6.60125e+06	1.60104e+06	17
Isocapric Acid	Single	361938	87712.1	21273.3	17
Isocapric Acid	Mated	395641	79498.3	19874.6	16
Isocapric Acid	Rejected	395893	83015.5	20134.2	17
Kynurenic acid	Single	2.91723e+06	620390	150467	17
Kynurenic acid	Mated	2.9907e+06	520976	130244	16
Kynurenic acid	Rejected	3.19273e+06	646159	156717	17
Kynurenine	Single	615031	340217	82514.7	17
Kynurenine	Mated	725573	262859	65714.9	16
Kynurenine	Rejected	722008	315416	76499.7	17
Lactate	Single	1.45199e+07	3.25415e+06	789247	17
Lactate	Mated	1.56596e+07	9.54958e+06	2.38739e+06	16
Lactate	Rejected	1.41039e+07	3.51036e+06	851386	17
Linoleic acid	Single	1.6813e+06	486553	118006	17
Linoleic acid	Mated	1.91775e+06	573646	143411	16
Linoleic acid	Rejected	1.65931e+06	359858	87278.5	17
Linolenic acid	Single	115823	50794.6	12319.5	17
Linolenic acid	Mated	159295	123095	30773.7	16
Linolenic acid	Rejected	103121	43308.8	10503.9	17
Methionine	Single	7.02138e+06	1.22187e+06	296348	17
Methionine	Mated	7.36459e+06	1.82865e+06	457162	16
Methionine	Rejected	7.74911e+06	1.8685e+06	453177	17
NAD+	Single	5.25302e+06	644824	156393	17
NAD+	Mated	5.43075e+06	665570	166392	16
NAD+	Rejected	5.69204e+06	840438	203836	17
nicotinamide	Single	265693	59068.4	14326.2	17
nicotinamide	Mated	263043	48418.4	12104.6	16
nicotinamide	Rejected	288324	44588.9	10814.4	17
Octanoic acid	Single	685480	151614	36771.8	17
Octanoic acid	Mated	733293	176482	44120.4	16
Octanoic acid	Rejected	766418	127370	30891.7	17
Oleic acid	Single	3.44004e+06	998573	242190	17
Oleic acid	Mated	4.0728e+06	1.49926e+06	374815	16
Oleic acid	Rejected	3.59456e+06	707594	171617	17
Ornithine	Single	197186	38862.2	9425.46	17
Ornithine	Mated	278394	162252	40563	16
Ornithine	Rejected	370206	501291	121581	17
Oxypurinol	Single	1.58046e+06	181107	43925	17
Oxypurinol	Mated	1.59894e+06	138145	34536.3	16
Oxypurinol	Rejected	1.6693e+06	171031	41481.2	17
Palmitic acid	Single	3.2571e+07	1.09088e+07	2.64578e+06	17
Palmitic acid	Mated	3.05713e+07	2.98967e+06	747418	16
Palmitic acid	Rejected	3.63084e+07	7.71715e+06	1.87168e+06	17
Palmitoyl-carnitine	Single	393013	87395.5	21196.5	17
Palmitoyl-carnitine	Mated	344956	141693	35423.2	16
Palmitoyl-carnitine	Rejected	345720	151838	36826.1	17
Phenylalanine	Single	4.22989e+06	1.06463e+06	258212	17
Phenylalanine	Mated	4.33278e+06	1.4154e+06	353851	16
Phenylalanine	Rejected	5.20918e+06	1.55378e+06	376848	17
Proline	Single	4.61864e+08	6.16871e+07	1.49613e+07	17
Proline	Mated	4.57908e+08	6.01182e+07	1.50296e+07	16
Proline	Rejected	4.27734e+08	5.43022e+07	1.31702e+07	17
Pyruvate	Single	7.12303e+06	1.74518e+06	423268	17
Pyruvate	Mated	8.65239e+06	2.78813e+06	697032	16
Pyruvate	Rejected	8.35694e+06	3.16289e+06	767114	17
Riboflavin	Single	492429	94079.4	22817.6	17
Riboflavin	Mated	515589	87041.9	21760.5	16
Riboflavin	Rejected	561509	134650	32657.4	17
S-Adenosyl-L-methionine	Single	180598	57236.8	13882	17
S-Adenosyl-L-methionine	Mated	176925	66314.5	16578.6	16
S-Adenosyl-L-methionine	Rejected	176483	59643.6	14465.7	17
Serotonin	Single	62438.1	11268.1	2732.91	17
Serotonin	Mated	61589.6	12831.8	3207.94	16
Serotonin	Rejected	67441.4	14581.9	3536.63	17
Taurine	Single	6.21159e+07	6.04822e+06	1.46691e+06	17
Taurine	Mated	6.35872e+07	6.90172e+06	1.72543e+06	16
Taurine	Rejected	6.55475e+07	4.61206e+06	1.11859e+06	17
Tyrosine	Single	4.26386e+06	986192	239187	17
Tyrosine	Mated	3.76111e+06	752310	188077	16
Tyrosine	Rejected	4.62907e+06	2.39108e+06	579921	17
UDP-GlcNAc	Single	151373	23335.5	5659.68	17
UDP-GlcNAc	Mated	154853	29789.1	7447.27	16
UDP-GlcNAc	Rejected	170814	30114.3	7303.8	17
Urate	Single	1.74023e+08	2.54352e+07	6.16894e+06	17
Urate	Mated	1.77549e+08	2.57191e+07	6.42977e+06	16
Urate	Rejected	1.76729e+08	1.75721e+07	4.26186e+06	17
Valine	Single	9.62751e+06	5.19483e+06	1.25993e+06	17
Valine	Mated	9.74886e+06	4.93878e+06	1.2347e+06	16
Valine	Rejected	1.13914e+07	5.40063e+06	1.30984e+06	17
Xanthine	Single	1.58264e+06	180128	43687.4	17
Xanthine	Mated	1.60014e+06	137653	34413.3	16
Xanthine	Rejected	1.67058e+06	171171	41515	17
Xanthurenic acid	Single	1.83592e+08	2.47883e+07	6.01205e+06	17
Xanthurenic acid	Mated	1.89362e+08	3.11755e+07	7.79388e+06	16
Xanthurenic acid	Rejected	1.87248e+08	3.29642e+07	7.99499e+06	17
Internal standards
Compound	Condition	AVG	SD	SEM	Counts
Alanine-IS	Single	3.17379e+08	4.14634e+07	1.00564e+07	17
Alanine-IS	Mated	3.14924e+08	2.55761e+07	6.39403e+06	16
Alanine-IS	Rejected	3.18817e+08	3.26143e+07	7.91012e+06	17
Glucose Cl adduct - IS	Single	5.89961e+06	844826	204900	17
Glucose Cl adduct - IS	Mated	5.95673e+06	473261	118315	16
Glucose Cl adduct - IS	Rejected	6.03239e+06	818635	198548	17
Glucose-IS	Single	8.76321e+07	1.11825e+07	2.71214e+06	17
Glucose-IS	Mated	8.65967e+07	8.30089e+06	2.07522e+06	16
Glucose-IS	Rejected	8.78988e+07	8.23621e+06	1.99757e+06	17
Glutamate -IS	Single	5.58342e+08	7.67304e+07	1.86099e+07	17
Glutamate -IS	Mated	5.51783e+08	4.47133e+07	1.11783e+07	16
Glutamate -IS	Rejected	5.61346e+08	5.85901e+07	1.42102e+07	17
Glutamine - IS	Single	6.13734e+08	8.09305e+07	1.96285e+07	17
Glutamine - IS	Mated	6.14051e+08	5.82372e+07	1.45593e+07	16
Glutamine - IS	Rejected	6.17659e+08	7.37026e+07	1.78755e+07	17
Lactate -IS	Single	2.11413e+08	2.75386e+07	6.67908e+06	17
Lactate -IS	Mated	2.08901e+08	2.07513e+07	5.18781e+06	16
Lactate -IS	Rejected	2.11172e+08	2.15488e+07	5.22635e+06	17
Pyruvate - IS	Single	4.65947e+07	6.94649e+06	1.68477e+06	17
Pyruvate - IS	Mated	4.56241e+07	5.71598e+06	1.429e+06	16
Pyruvate - IS	Rejected	4.57956e+07	5.5663e+06	1.35003e+06	17
